# Supplementary material for: Longitudinal changes in occupational well-being: a four-wave panel survey of employees in Switzerland and Germany
Source: BMC Public Health. 2025 Nov 28;25:4187. doi: 10.1186/s12889-025-25237-z (PMC12664253; doi:10.1186/s12889-025-25237-z)
Supplement: Supplementary file 3 — Supplementary Material 3. [file 12889_2025_25237_MOESM3_ESM.xlsx]

## Sheet: Table 1
	Table S1 Longitudinal measurement invariance testing
				chisq	df	cfi	tli	rmsea	srmr	Δchisq				chisq	df	cfi	tli	rmsea	srmr	Δchisq
	Work engagement										Exhaustion - partial metric and scalar s206_02 (L) & s206_03 (I) freed
		Full Sample										Full Sample
			Configural invariance	0	0	1	1	0	0				Configural invariance	0	0	1	1	0	0
			Metric invariance	10.1	6	1	1	0.022	0.008	10.1			Metric invariance	2.66	3	1	1	0	0.006	2.66
			Scalar invariance	16.8	12	1	1	0.017	0.009	6.6			Scalar invariance	5.85	6	1	1	0	0.008	3.19
		Gender - Male										Gender - Male
			Configural invariance	0	0	1	1	0	0				Configural invariance	0	0	1	1	0	0
			Metric invariance	7.44	6	1	1	0.017	0.01	7.44			Metric invariance	3.48	3	1	1	0.014	0.012	3.48
			Scalar invariance	14.88	12	1	1	0.017	0.011	7.44			Scalar invariance	7.97	6	1	0.999	0.02	0.014	4.49
		Gender - Female										Gender - Female
			Configural invariance	0	0	1	1	0	0				Configural invariance	0	0	1	1	0	0
			Metric invariance	6.75	6	1	1	0.014	0.01	6.75			Metric invariance	1.27	3	1	1	0	0.006	1.27
			Scalar invariance	7.92	12	1	1	0	0.01	7.92			Scalar invariance	1.66	6	1	1	0	0.007	0.39
		Country - Switzerland										Country - Switzerland
			Configural invariance	0	0	1	1	0	0				Configural invariance	0	0	1	1	0	0
			Metric invariance	5.33	6	1	1	0	0.017	5.33			Metric invariance	0.75	3	1	1	0	0.007	0.75
			Scalar invariance	13.98	12	0.999	0.999	0.024	0.019	8.65			Scalar invariance	1.179	6	1	1	0	0.008	0.43
		Country - Germany - partial metric invariance										Country - Germany
			Configural invariance	0	0	1	1	0	0				Configural invariance	0	0	1	1	0	0
			Metric invariance	12.67	6	1	0.999	0.031	0.009	12.67*			Metric invariance	0.75	3	1	1	0	0.007	0.75
			Scalar invariance	17.55	12	1	1	0.02	0.01	4.88			Scalar invariance	1.179	6	1	1	0	0.008	0.43
		Age - 18-35										Age - 18-35
			Configural invariance	0	0	1	1	0	0				Configural invariance	0	0	1	1	0	0
			Metric invariance	1.64	6	1	1	0	0.009	1.64			Metric invariance	0.89	3	1	1	1	0.01	0.89
			Scalar invariance	7.31	12	1	1	0	0.012	5.67			Scalar invariance	4.44	6	1	1	0	0.018	3.54
		Age - 36-45										Age - 36-45
			Configural invariance	0	0	1	1	0	0				Configural invariance	0	0	1	1	0	0
			Metric invariance	5.99	6	1	1	0	0.015	5.99			Metric invariance	0.49	3	1	1	0	0.007	0.49
			Scalar invariance	11.15	12	1	1	0	0.017	5.16			Scalar invariance	2.88	6	1	1	0	0.011	2.39
		Age - 46-55										Age - 46-55
			Configural invariance	0	0	1	1	0	0				Configural invariance	0	0	1	1	0	0
			Metric invariance	2.74	6	1	1	0	0.006	2.74			Metric invariance	2.18	3	1	1	0	0.011	2.18
			Scalar invariance	5.26	12	1	1	0	0.008	2.52			Scalar invariance	5.75	6	1	1	0	0.014	3.57
		Age - 56+										Age - 56+
			Configural invariance	0	0	1	1	0	0				Configural invariance	0	0	1	1	0	0
			Metric invariance	7.15	6	1	1	0.022	0.011	7.15			Metric invariance	4.7	3	0.999	0.997	0.037	0.019	4.7
			Scalar invariance	16.31	12	0.999	0.999	0.03	0.013	9.16			Scalar invariance	6.17	6	1	1	0.008	0.02	1.47
		Education - Low										Education - Low
			Configural invariance	0	0	1	1	0	0				Configural invariance	0	0	1	1	0	0
			Metric invariance	9.59	6	0.996	0.992	0.098	0.045	9.59			Metric invariance	5.27	3	0.994	0.978	0.111	0.044	5.27
			Scalar invariance	14.67	12	0.997	0.997	0.06	0.049	5.07			Scalar invariance	7.91	6	0.995	0.991	0.072	0.052	2.64
		Education - Intermediate										Education - Intermediate
			Configural invariance	0	0	1	1	0	0				Configural invariance	0	0	1	1	0	0
			Metric invariance	4.69	6	1	1	0	0.008	4.69			Metric invariance	1.29	3	1	1	0	0.007	1.29
			Scalar invariance	8.32	12	1	1	0	0.009	3.63			Scalar invariance	8.74	6	0.999	0.999	0.026	0.013	7.45
		Education - High										Education - High
			Configural invariance	0	0	1	1	0	0				Configural invariance	0	0	1	1	0	0
			Metric invariance	4.9	6	1	1	0	0.01	4.9			Metric invariance	3.1	3	1	1	0.009	0.013	3.1
			Scalar invariance	10.08	12	1	1	0	0.012	5.18			Scalar invariance	4.74	6	1	1	0	0.016	1.64
		Living situation - Alone										Living situation - Alone
			Configural invariance	0	0	1	1	0	0				Configural invariance	0	0	1	1	0	0
			Metric invariance	1.22	6	1	1	0	0.005	1.22			Metric invariance	1.81	3	1	1	0	0.011	1.81
			Scalar invariance	5.67	12	1	1	0	0.01	4.45			Scalar invariance	1.91	6	1	1	0	0.011	0.1
		Living situation - Not alone - partial metric invariance										Living situation - Not alone
			Configural invariance	0	0	1	1	0	0				Configural invariance	0	0	1	1	0	0
			Metric invariance	14.72	6	0.999	0.999	0.039	0.011	14.72*			Metric invariance	3.34	3	1	1	0.011	0.011	3.34
			Scalar invariance	19.41	12	0.999	0.999	0.025	0.012	4.69			Scalar invariance	8.66	6	0.999	0.999	0.021	0.013	5.32
		Remote work - None										Remote work - None
			Configural invariance	0	0	1	1	0	0				Configural invariance	0	0	1	1	0	0
			Metric invariance	5.95	6	1	1	0	0.01	5.95			Metric invariance	1.18	3	1	1	0	0.006	1.18
			Scalar invariance	9.87	12	1	1	0	0.011	3.92			Scalar invariance	6.73	6	1	1	0.014	0.01	5.55
		Remote work - Experienced										Remote work - Experienced
			Configural invariance	0	0	1	1	0	0				Configural invariance	0	0	1	1	0	0
			Metric invariance	3.72	6	1	1	0	0.008	3.72			Metric invariance	0.81	3	1	1	0	0.007	0.81
			Scalar invariance	8.06	12	1	1	0	0.01	4.34			Scalar invariance	1.48	6	1	1	0	0.008	0.67
		Remote work - New										Remote work - New
			Configural invariance	0	0	1	1	0	0				Configural invariance	0	0	1	1	0	0
			Metric invariance	4.03	6	1	1	0	0.011	4.03			Metric invariance	0.52	3	1	1	0	0.007	0.52
			Scalar invariance	10.29	12	1	1	0	0.013	6.26			Scalar invariance	0.74	6	1	1	0	0.008	0.22
		Caring duties - No										Caring duties - No
			Configural invariance	0	0	1	1	0	0				Configural invariance	0	0	1	1	0	0
			Metric invariance	11.94	6	0.999	0.999	0.04	0.014	11.94			Metric invariance	3.79	3	1	0.999	0.021	0.011	3.79
			Scalar invariance	16.61	12	0.999	0.999	0.025	0.015	4.66			Scalar invariance	6.95	6	1	0.999	0.016	0.014	3.15
		Caring duties - Yes										Caring duties - Yes
			Configural invariance	0	0	1	1	0	0				Configural invariance	0	0	1	1	0	0
			Metric invariance	9.75	6	1	0.999	0.033	0.014	9.75			Metric invariance	0.92	3	1	1	0	0.006	0.92
			Scalar invariance	12.28	12	1	1	0.006	0.014	2.53			Scalar invariance	3.03	6	1	1	0	0.008	3.03

## Sheet: Table 2
	Table S2 Group measurement invariance testing
				chisq	df	cfi	tli	rmsea	srmr	Δchisq				chisq	df	cfi	tli	rmsea	srmr	Δchisq
	Work engagement										Exhaustion
		Gender - partial scalar										Gender - partial scalar
			Configural invariance	0	0	1	1	0	0				Configural invariance	0	0	1	1	0	0
			Metric invariance	0.04	2	1	1	0	0.001	0.04			Metric invariance	1.32	2	1	1	0	0.009	1.32
			Scalar invariance	7	4	1	0.999	0.027	0.006	6.96*			Scalar invariance	11.01	4	0.997	0.996	0.041	0.017	9.69**
		Country										Country - partial scalar
			Configural invariance	0	0	1	1	0	0				Configural invariance	0	0	1	1	0	0
			Metric invariance	1.21	2	1	1	0	0.004	1.21			Metric invariance	4.07	2	0.999	0.997	0.031	0.014	4.06
			Scalar invariance	2.95	4	1	1	0	0.005	1.74			Scalar invariance	16.73	4	0.995	0.992	0.055	0.022	16.73**
		Age - partial scalar										Age - partial scalar
			Configural invariance	0	0	1	1	0	0				Configural invariance	0	0	1	1	0	0
			Metric invariance	9.17	6	1	0.999	0.032	0.015	9.176			Metric invariance	2.85	6	1	1	0	0.011	2.85
			Scalar invariance	32.44	12	0.997	0.997	0.058	0.018	24.266***			Scalar invariance	21.79	12	0.996	0.996	0.04	0.023	18.95**
		Education										Education
			Configural invariance	0	0	1	1	0	0				Configural invariance	0	0	1	1	0	0
			Metric invariance	5.64	4	1	0.999	0.031	0.011	5.64			Metric invariance	4.69	4	1	0.999	0.02	0.014	4.69
			Scalar invariance	13.99	8	0.999	0.999	0.042	0.013	8.36			Scalar invariance	9.24	8	0.999	0.999	0.019	0.018	4.54
		Living situation - partial scalar										Living situation
			Configural invariance	0	0	1	1	0	0				Configural invariance	0	0	1	1	0	0
			Metric invariance	2.88	2	1	1	0.021	0.008	2.88			Metric invariance	1.4	2	1	1	0	0.009	1.4
			Scalar invariance	14.42	4	0.998	0.998	0.051	0.011	11.54**			Scalar invariance	1.97	4	1	1	0.012	0.009	0.57
		Remote work										Remote work
			Configural invariance	0	0	1	1	0	0				Configural invariance	0	0	1	1	0	0
			Metric invariance	2.18	4	1	1	0	0.007	2.18			Metric invariance	7.07	4	0.999	0.997	0.033	0.02	7.07
			Scalar invariance	5.02	8	1	1	0	0.009	2.84			Scalar invariance	12.85	8	0.998	0.998	0.03	0.023	5.78
		Caring duties										Caring duties
			Configural invariance	0	0	1	1	0	0				Configural invariance	0	0	1	1	0	0
			Metric invariance	8.05	4	0.999	0.999	0.038	0.014	8.05			Metric invariance	3.15	4	1	1	0	0.012	3.15
			Scalar invariance	14.12	8	0.999	0.999	0.033	0.016	6.07			Scalar invariance	8.86	8	1	1	0.012	0.015	5.71

## Sheet: Table 3
	Table S3 Fit indices of all tested models
				chisq	df	p	cfi	tli	rmsea	srmr				chisq	df	p	cfi	tli	rmsea	srmr
	Work engagement										Exhaustion - partial metric and scalar invariance
		Full Sample										Full sample
			lcsm	69.2	42	0.005	0.999	0.998	0.017	0.01			lcsm	110.4	39	0	0.994	0.99	0.029	0.04
		Gender										Gender
			GC1	121.2	88	0.011	0.999	0.998	0.019	0.014			GC1	173.9	82	0	0.992	0.987	0.032	0.031
			GC1_equal_int_w1	124.9	89	0.007	0.999	0.998	0.019	0.017			GC1_equal_int_w1	174.3	83	0	0.992	0.988	0.032	0.031
			GC1_equal_change_d2	121.5	89	0.013	0.999	0.998	0.018	0.014			GC1_equal_change_d2	175.3	83	0	0.992	0.987	0.032	0.031
			GC1_equal_change_d3	121.2	89	0.013	0.999	0.998	0.018	0.014			GC1_equal_change_d3	183.9	83	0	0.991	0.986	0.034	0.032
			GC1_equal_change_d4	126.2	89	0.006	0.999	0.998	0.02	0.015			GC1_equal_change_d4	174.6	83	0	0.992	0.987	0.032	0.031
		Age										Age
			GC2	283.4	180	0	0.996	0.994	0.033	0.021			GC2	293	168	0	0.989	0.982	0.038	0.044
			GC2_equal_int_w1	284.3	183	0	0.996	0.994	0.033	0.022			GC2_equal_int_w1	318.2	171	0	0.987	0.979	0.041	0.049
			GC2_equal_change_d2	287.8	183	0	0.996	0.994	0.033	0.021			GC2_equal_change_d2	299.4	171	0	0.988	0.982	0.038	0.044
			GC2_equal_change_d3	291.2	183	0	0.996	0.994	0.034	0.022			GC2_equal_change_d3	295.8	171	0	0.989	0.983	0.038	0.044
			GC2_equal_change_d4	285.5	183	0	0.996	0.994	0.033	0.022			GC2_equal_change_d4	293.9	171	0	0.989	0.983	0.037	0.044
		Education										Education
			GC3	171.1	134	0.017	0.998	0.998	0.025	0.018			GC3	199.2	125	0	0.993	0.988	0.037	0.038
			GC3_equal_int_w1	173.8	136	0.016	0.998	0.998	0.025	0.022			GC3_equal_int_w1	199.6	127	0	0.993	0.988	0.036	0.038
			GC3_equal_change_d2	174.6	136	0.014	0.998	0.997	0.025	0.018			GC3_equal_change_d2	202.5	127	0	0.993	0.988	0.037	0.038
			GC3_equal_change_d3	174.6	136	0.003	0.998	0.997	0.025	0.018			GC3_equal_change_d3	201.9	127	0	0.993	0.988	0.037	0.038
			GC3_equal_change_d4	171.2	136	0.007	0.998	0.998	0.024	0.018			GC3_equal_change_d4	199.8	127	0	0.993	0.988	0.036	0.038
		Living situation										Living situation
			GC4	137.4	88	0.001	0.998	0.997	0.023	0.02			GC4	148	82	0	0.994	0.99	0.028	0.031
			GC4_equal_int_w1	152.7	89	0	0.997	0.996	0.026	0.033			GC4_equal_int_w1	148.6	83	0	0.994	0.991	0.028	0.031
			GC4_equal_change_d2	137.8	89	0.001	0.998	0.997	0.023	0.02			GC4_equal_change_d2	150.8	83	0	0.994	0.99	0.028	0.031
			GC4_equal_change_d3	137.37	89	0.001	0.998	0.997	0.023	0.02			GC4_equal_change_d3	150.1	83	0	0.994	0.99	0.028	0.031
			GC4_equal_change_d4	139.5	89	0.001	0.998	0.997	0.024	0.02			GC4_equal_change_d4	148.1	83	0	0.994	0.991	0.028	0.031
		Remote work										Remote work
			GC5	151.9	134	0.139	0.999	0.999	0.014	0.014			GC5	199.9	125	0	0.993	0.99	0.029	0.035
			GC5_equal_int_w1	189.9	136	0.002	0.999	0.999	0.014	0.014			GC5_equal_int_w1	203.1	127	0	0.993	0.99	0.029	0.037
			GC5_equal_change_d2	153.1	136	0.15	0.999	0.999	0.013	0.015			GC5_equal_change_d2	200.7	127	0	0.994	0.99	0.029	0.035
			GC5_equal_change_d3	154.1	136	0.138	0.999	0.999	0.014	0.015			GC5_equal_change_d3	205	127	0	0.993	0.989	0.03	0.035
			GC5_equal_change_d4	153.2	136	0.149	0.999	0.999	0.013	0.015			GC5_equal_change_d4	200.3	127	0	0.994	0.99	0.029	0.035
		Country										Country
			GC6	123.8	88	0.007	0.999	0.998	0.02	0.014			GC6	194.4	82	0	0.99	0.984	0.036	0.037
			GC6_equal_int_w1	163.1	89	0	0.997	0.996	0.028	0.04			GC6_equal_int_w1	199.3	83	0	0.99	0.984	0.036	0.038
			GC6_equal_change_d2	128.3	89	0.004	0.998	0.998	0.02	0.015			GC6_equal_change_d2	194.4	83	0	0.99	0.985	0.036	0.037
			GC6_equal_change_d3	124.2	89	0.008	0.999	0.998	0.019	0.014			GC6_equal_change_d3	195.1	83	0	0.99	0.985	0.036	0.037
			GC6_equal_change_d4	123.8	89	0.009	0.999	0.998	0.019	0.014			GC6_equal_change_d4	194.5	83	0	0.99	0.985	0.036	0.037
		Caring duties										Caring duties
			GC7	131.3	88	0.007	0.998	0.998	0.021	0.022			GC7	148.8	88	0	0.992	0.988	0.032	0.033
			GC7_equal_int_w1	144.5	89	0	0.998	0.997	0.024	0.028			GC7_equal_int_w1	149.2	89	0	0.992	0.988	0.032	0.033
			GC7_equal_change_d2	132.6	89	0.01	0.998	0.998	0.021	0.022			GC7_equal_change_d2	150.4	89	0	0.992	0.988	0.032	0.033
			GC7_equal_change_d3	136.9	89	0.006	0.998	0.998	0.022	0.022			GC7_equal_change_d3	148.8	89	0	0.992	0.988	0.032	0.033
			GC7_equal_change_d4	132.95	89	0.008	0.998	0.998	0.021	0.022			GC7_equal_change_d4	148.9	89	0	0.992	0.988	0.032	0.033

## Sheet: Table 4
	Table S4 Detailed results with intercepts, variances, and standard errors
	Parameters		Groups	Full sample			Country						Gender						Age												Education									Caregiving duties						Living situation
							Germany			Switzerland			Male			Female			18-35			36-45			46-55			56+			Low			Intermediate			High			No			Yes			Alone			With partner/family
			Description	Est.	SE	p	Est.	SE	p	Est.	SE	p	Est.	SE	p	Est.	SE	p	Est.	SE	p	Est.	SE	p	Est.	SE	p	Est.	SE	p	Est.	SE	p	Est.	SE	p	Est.	SE	p	Est.	SE	p	Est.	SE	p	Est.	SE	p	Est.
	Work engagement
		μ	Intercept at Wave 1	3.177	0.029	0	3.088	0.034	0	3.474	0.052	0	3.129	0.040	0	3.237	0.040	0	3.145	0.063	0	3.218	0.060	0	3.197	0.044	0	3.216	0.056	0	3.099	0.055	0	3.122	0.067	0	3.247	0.073	0	3.132	0.033	0	3.372	0.058	0	2.992	0.056	0	3.245
		μ ~~ μ	Variance at Wave 1	1.606	0.054	4.65398e-10	1.679	0.064	4.65398e-10	1.242	0.085	4.65398e-10	1.698	0.076	4.65398e-10	1.5	0.072	4.65398e-10	1.494	0.111	0	1.577	0.109	0	1.65	0.081	0	1.686	0.097	0	1.752	0.106	0	1.662	0.125	0	1.497	0.129	0	1.655	0.062	0	1.417	0.100	0	1.658	0.104	4.65398e-10	1.598
		Δμ 1	Intercept Change Score Wave 1-2	-0.074	0.018	1.18989e-05	-0.053	0.021	0.01	-0.147	0.039	0	-0.062	0.024	0.011	-0.083	0.027	0.002	-0.048	0.053	0.361	-0.038	0.040	0.345	-0.073	0.034	0.03	-0.133	0.030	0	-0.082	0.031	0.007	-0.056	0.035	0.105	0.013	0.040	0.36	-0.090	0.021	0	-0.040	0.037	0.287	-0.081	0.032	0.011	-0.057
		Δμ 2	Intercept Change Score Wave 2-3	0.057	0.022	0.009	0.052	0.024	0.033	0.084	0.051	0.101	0.062	0.030	0.037	0.053	0.032	0.1	0.032	0.073	0.657	0.011	0.046	0.813	0.017	0.040	0.675	0.145	0.036	0	0.083	0.033	0.011	-0.011	0.040	0.777	0.074	0.046	0.267	0.091	0.025	0	-0.03	0.045	0.495	0.058	0.044	0.183	0.056
		Δμ 3	Intercept Change Score Wave 3-4	-0.018	0.029	0.528	-0.021	0.031	0.505	-0.017	0.073	0.812	0.039	0.038	0.307	-0.091	0.044	0.039	-0.030	0.098	0.758	0.053	0.070	0.455	-0.037	0.047	0.425	-0.073	0.048	0.128	-0.010	0.041	0.816	-0.012	0.054	0.818	-0.037	0.064	0.677	-0.046	0.034	0.177	0.039	0.056	0.489	0.057	0.063	0.36	-0.046
		Δμ 1~~ Δμ 1	Variance Change Score Wave 1-2	0.458	0.020	1.88423e-07	0.474	0.023	1.88423e-07	0.404	0.040	1.88423e-07	0.446	0.026	1.88423e-07	0.474	0.030	1.88423e-07	0.62	0.065	1.88423e-07	0.475	0.043	1.88423e-07	0.473	0.036	1.88423e-07	0.345	0.028	1.88423e-07	0.478	0.033	1.88423e-07	0.394	0.034	1.88423e-07	0.393	0.040	1.88423e-07	0.438	0.022	1.88423e-07	0.519	0.042	1.88423e-07	0.379	0.031	1.88423e-07	0.467
		Δμ 2~~ Δμ 2	Variance Change Score Wave 2-3	0.517	0.026	5.44521e-07	0.518	0.028	5.44521e-07	0.536	0.061	5.44521e-07	0.55	0.036	5.44521e-07	0.476	0.036	5.44521e-07	0.773	0.111	5.44521e-07	0.452	0.049	5.44521e-07	0.545	0.047	5.44521e-07	0.403	0.036	5.44521e-07	0.52	0.037	5.44521e-07	0.509	0.046	5.44521e-07	0.497	0.051	5.44521e-07	0.474	0.028	5.44521e-07	0.616	0.056	5.44521e-07	0.558	0.052	5.44521e-07	0.501
		Δμ 3~~ Δμ 3	Variance Change Score Wave 3-4	0.691	0.039	5.18324e-07	0.671	0.041	5.18324e-07	0.784	0.103	5.18324e-07	0.688	0.051	5.18324e-07	0.691	0.057	5.18324e-07	0.981	0.152	5.18324e-07	0.923	0.112	5.18324e-07	0.524	0.056	5.18324e-07	0.517	0.054	5.18324e-07	0.667	0.053	5.18324e-07	0.735	0.073	5.18324e-07	0.716	0.088	5.18324e-07	0.694	0.045	5.18324e-07	0.697	0.075	5.18324e-07	0.911	0.092	5.18324e-07	0.613
	Exhaustion
		μ	Intercept at Wave 1	2.869	0.021	0	2.888	0.023	0	2.802	0.036	0	2.859	0.026	0	2.881	0.027	0	3.007	0.040	0	2.914	0.039	0	2.838	0.034	0	2.764	0.035	0	2.838	0.035	0	2.807	0.043	0	2.815	0.047	0	2.873	0.029	0	2.849	0.038	0	2.899	0.036	0	2.868
		μ ~~ μ	Variance at Wave 1	0.461	0.024	0	0.475	0.026	0	0.398	0.034	0	0.466	0.029	0	0.457	0.029	0	0.421	0.040	0	0.506	0.043	0	0.465	0.036	0	0.449	0.036	0	0.456	0.036	0	0.465	0.044	0	0.441	0.046	0	0.467	0.026	0	0.443	0.038	0	0.481	0.039	0	0.45
		Δμ 1	Intercept Change Score Wave 1-2	0.024	0.015	0.118	0.025	0.017	0.156	0.022	0.031	0.479	0.009	0.020	0.652	0.044	0.023	0.051	0.115	0.041	0.005	0.024	0.034	0.476	0.021	0.027	0.426	-0.007	0.026	0.79	0.001	0.026	0.975	0.072	0.030	0.017	0.032	0.033	0.328	0.013	0.017	0.443	0.058	0.031	0.058	0.057	0.029	0.045	0.001
		Δμ 2	Intercept Change Score Wave 2-3	0.014	0.017	0.398	0.022	0.019	0.246	-0.012	0.037	0.752	-0.034	0.021	0.118	0.074	0.026	0.005	-0.018	0.053	0.741	0.057	0.040	0.149	0.035	0.030	0.249	-0.009	0.027	0.741	0.016	0.024	0.502	0.051	0.032	0.117	-0.026	0.033	0.432	0.011	0.019	0.561	0.017	0.033	0.599	-0.028	0.032	0.384	0.026
		Δμ 3	Intercept Change Score Wave 3-4	0.002	0.022	0.917	0.004	0.024	0.877	0.019	0.052	0.712	0.017	0.029	0.56	-0.020	0.033	0.551	0.004	0.075	0.956	0.012	0.054	0.83	-0.021	0.037	0.565	0.026	0.034	0.463	-0.001	0.030	0.97	-0.013	0.038	0.727	0.035	0.048	0.468	0.000	0.025	0.989	0.015	0.044	0.74	0.016	0.041	0.697	0.004
		Δμ 1~~ Δμ 1	Variance Change Score Wave 1-2	0.175	0.012	1.88423e-07	0.181	0.014	0	0.154	0.023	0	0.16	0.015	1.88423e-07	0.196	0.019	1.88423e-07	0.211	0.036	1.88423e-07	0.225	0.029	1.88423e-07	0.164	0.019	1.88423e-07	0.145	0.019	1.88423e-07	0.19	0.019	1.88423e-07	0.152	0.022	1.88423e-07	0.13	0.022	1.88423e-07	0.156	0.013	1.88423e-07	0.229	0.025	0	0.158	0.022	0	0.18
		Δμ 2~~ Δμ 2	Variance Change Score Wave 2-3	0.192	0.015	5.44521e-07	0.202	0.017	0	0.14	0.029	0	0.154	0.017	5.44521e-07	0.244	0.025	5.44521e-07	0.248	0.051	5.44521e-07	0.252	0.037	5.44521e-07	0.202	0.026	5.44521e-07	0.135	0.021	5.44521e-07	0.188	0.020	5.44521e-07	0.212	0.029	5.44521e-07	0.153	0.026	5.44521e-07	0.184	0.017	5.44521e-07	0.212	0.029	5.44521e-07	0.21	0.028	0	0.175
		Δμ 3~~ Δμ 3	Variance Change Score Wave 3-4	0.252	0.021	5.18324e-07	0.258	0.022	0	0.236	0.049	0	0.26	0.027	5.18324e-07	0.235	0.029	5.18324e-07	0.378	0.080	5.18324e-07	0.351	0.057	5.18324e-07	0.215	0.031	5.18324e-07	0.176	0.028	5.18324e-07	0.256	0.028	5.18324e-07	0.204	0.033	5.18324e-07	0.294	0.048	5.18324e-07	0.231	0.022	5.18324e-07	0.32	0.045	5.18324e-07	0.277	0.039	0	0.235
[truncated: 11 more columns]
